# Supplementary material for: ﻿Paraphlomis leigongshanensis (Lamiaceae), a new species from Guizhou, China
Source: PhytoKeys. 2025 Dec 2;267:23–35. doi: 10.3897/phytokeys.267.157814 (PMC12690374; doi:10.3897/phytokeys.267.157814)
Supplement: XML Treatment for Paraphlomis leigongshanensis [file phytokeys.267.157814-treatment1.xml]

<!DOCTYPE tp:taxon-treatment
  PUBLIC "-//TaxonX//DTD Taxonomic Treatment Publishing DTD v0 20100105//EN" "tax-treatment-NSO.dtd">
<tp:taxon-treatment xmlns:tp="http://www.plazi.org/taxpub"><tp:treatment-meta><kwd-group><label>Taxon classification</label><kwd>
                <named-content content-type="kingdom">Plantae</named-content>
              </kwd><kwd>
                <named-content content-type="order">Lamiales</named-content>
              </kwd><kwd>
                <named-content content-type="family">Lamiaceae</named-content>
              </kwd></kwd-group><mixed-citation publication-type="journal"><person-group><name><surname>Yao</surname><given-names>Wei-Hao</given-names></name><name><surname>Jiang</surname><given-names>Guo-Bin</given-names></name><name><surname>Yu</surname><given-names>De-Hui</given-names></name><name><surname>Chen</surname><given-names>Sheng</given-names></name><name><surname>Chen</surname><given-names>Hong-Mei</given-names></name><name><surname>Dai</surname><given-names>Li</given-names></name><name><surname>He</surname><given-names>Bai-Qiu</given-names></name><name><surname>Li</surname><given-names>He</given-names></name></person-group><article-title>﻿<italic><tp:taxon-name><tp:taxon-name-part taxon-name-part-type="genus" reg="Paraphlomis">Paraphlomis</tp:taxon-name-part> <tp:taxon-name-part taxon-name-part-type="species" reg="leigongshanensis">leigongshanensis</tp:taxon-name-part></tp:taxon-name></italic> (<tp:taxon-name><tp:taxon-name-part taxon-name-part-type="family">Lamiaceae</tp:taxon-name-part></tp:taxon-name>), a new species from Guizhou, China</article-title><source>PhytoKeys</source><day>02</day><month>12</month><year>2025</year><volume>267</volume><fpage>23</fpage><lpage>35</lpage><pub-id pub-id-type="doi">10.3897/phytokeys.267.157814</pub-id></mixed-citation></tp:treatment-meta><tp:nomenclature><label>﻿</label><tp:taxon-name><object-id xmlns:xlink="http://www.w3.org/1999/xlink" content-type="arpha" xlink:type="simple">03EC3675-9FC2-5141-9DF3-BCF248CF3EAE</object-id>
              <tp:taxon-name-part taxon-name-part-type="genus" reg="Paraphlomis">Paraphlomis</tp:taxon-name-part>
              <tp:taxon-name-part taxon-name-part-type="species" reg="leigongshanensis">leigongshanensis</tp:taxon-name-part>
              <object-id xmlns:xlink="http://www.w3.org/1999/xlink" content-type="ipni" xlink:type="simple">urn:lsid:ipni.org:names:77365161-1</object-id>
            </tp:taxon-name><tp:taxon-authority>G.B.Jiang &amp; W.H.Yao</tp:taxon-authority><tp:taxon-status xmlns:xlink="http://www.w3.org/1999/xlink" xlink:type="simple">sp. nov.</tp:taxon-status><xref ref-type="fig" rid="F2">Figs 2</xref><xref ref-type="fig" rid="F3">, 3</xref><xref ref-type="fig" rid="F4">; Appendix 2</xref><xref ref-type="fig" rid="F4">: Figs A1</xref><xref ref-type="fig" rid="F5">, A2 雷公山假糙苏</xref></tp:nomenclature><tp:treatment-sec sec-type="material" id="SECID0E4WAE"><title>Type.</title><p>China • Guizhou Province: Qiandongnan Miao and Dong Autonomous Prefecture, Leishan County, Leigong Mountain National Nature Reserve, <named-content xmlns:xlink="http://www.w3.org/1999/xlink" content-type="dwc:verbatimCoordinates" xlink:type="simple"><named-content content-type="geo-json" specific-use="{&#34;type&#34;:&#34;Point&#34;,&#34;coordinates&#34;:[108.264936,26.408586]}" id="NCID0EGXAE" xlink:type="simple">26°24'30.91"N, 108°15'53.77"E</named-content></named-content>, alt. 1104 m, 23 Aug. 2024, <italic>G.B. Jiang, S. Chen, H.M. Chen &amp; D.H. Yu GB2024156</italic> (holotype: GF 09040011!; isotypes: KUN 1644009!, HGAS 0128505!).</p></tp:treatment-sec><tp:treatment-sec sec-type="diagnosis" id="SECID0ENXAE"><title>Diagnosis.</title><p><italic><tp:taxon-name><tp:taxon-name-part taxon-name-part-type="genus" reg="Paraphlomis">Paraphlomis</tp:taxon-name-part> <tp:taxon-name-part taxon-name-part-type="species" reg="leigongshanensis">leigongshanensis</tp:taxon-name-part></tp:taxon-name></italic> is morphologically most similar to <italic><tp:taxon-name><tp:taxon-name-part taxon-name-part-type="genus" reg="Paraphlomis">P.</tp:taxon-name-part> <tp:taxon-name-part taxon-name-part-type="species" reg="jiangyongensis">jiangyongensis</tp:taxon-name-part></tp:taxon-name></italic> but can be distinguished by its calyx purplish red (vs. green), apex of calyx teeth lanceolate (vs. acute), corolla white with pink stripes (vs. pale yellow with red spots), and corolla tube 12–17 mm long (vs. 7.5–10 mm long).</p><fig id="F2" position="float" orientation="portrait"><object-id xmlns:xlink="http://www.w3.org/1999/xlink" content-type="doi" xlink:type="simple">10.3897/phytokeys.267.157814.figure2</object-id><object-id xmlns:xlink="http://www.w3.org/1999/xlink" content-type="arpha" xlink:type="simple">8B72F6E3-F647-51E4-A41C-05ACD982F7D3</object-id><label>Figure 2.</label><caption><p><italic><tp:taxon-name><tp:taxon-name-part taxon-name-part-type="genus" reg="Paraphlomis">Paraphlomis</tp:taxon-name-part> <tp:taxon-name-part taxon-name-part-type="species" reg="leigongshanensis">leigongshanensis</tp:taxon-name-part></tp:taxon-name></italic> from the type locality. <bold>A.</bold> Habitat; <bold>B-D.</bold> Habit; <bold>E.</bold> Inflorescence; <bold>F.</bold> Flowering condition; <bold>G.</bold> Adaxial view of leaf; <bold>H.</bold> Abaxial view of leaf; <bold>I.</bold> Stem; <bold>J.</bold> Calyces; <bold>K.</bold> Dissected corolla and pistil; <bold>L.</bold> Corollas; <bold>M.</bold> Dissected calyx and mericarps; <bold>N.</bold> Dried mericarps. (Photographed by Guo-Bin Jiang).</p></caption><graphic xmlns:xlink="http://www.w3.org/1999/xlink" xlink:href="phytokeys-267-023_article-157814__-g002.jpg" position="float" orientation="portrait" xlink:type="simple" id="oo_1481533.jpg"><uri content-type="original_file" xlink:type="simple">https://binary.pensoft.net/fig/1481533</uri></graphic></fig></tp:treatment-sec><tp:treatment-sec sec-type="description" id="SECID0EZZAE"><title>Description.</title><p>Perennial herb, 5–10 cm tall, stoloniferous. <bold><italic>Stems</italic></bold> simple, prostrate to ascending, slightly 4-angled, densely villose. Leaves opposite, ovate to elliptical, papery, 2.5–8 × 2–5 cm; margin shallowly crenate, apex obtuse to subrounded, base broadly cuneate to rounded; adaxial surface green, abaxial purple, densely villose on both surfaces, particularly along veins, lateral veins 3–5-paired; petioles 0.5–3.5 cm long, densely villose. <bold><italic>Verticillasters</italic></bold> 2–10-flowered, sessile; bracteoles minute, early deciduous. <bold><italic>Calyx</italic></bold> purplish red, tubular-campanulate, 10–15 mm long, densely villose outside, glabrous inside; teeth 5, subequal, triangular, erect, 4–8 mm long, apex acuminate. <bold><italic>Corolla</italic></bold> white with pink stripes and spots, 2–3 cm long, densely pubescent outside; tube 1.2–1.7 cm long, slightly dilated at throat, pubescent annulate inside at 1/3 distance from base; bilabiate, upper lip pink, oblong, entire, erect, concave, 8–10 mm long, ca. 5 mm wide, lower lip pink, 3-lobed, medium lobe subcircular with pink stripes and spots, apex slightly emarginate, 6–7 mm wide, lateral lobes ovate, ca. 3.5 mm wide. <bold><italic>Stamens</italic></bold> 4, straight, included; filaments flat, pubescent at base; anther cells 2, parallel. <bold><italic>Style</italic></bold> included, glabrous, apex subequally 2-lobed, lobes subulate. <bold><italic>Ovary</italic></bold> densely pubescent and glandular at apex. <bold><italic>Mericarps</italic></bold> 4, dark brown, triquetrous-oblong, ca. 3.6 mm long, densely pubescent at apex.</p><fig id="F3" position="float" orientation="portrait"><object-id xmlns:xlink="http://www.w3.org/1999/xlink" content-type="doi" xlink:type="simple">10.3897/phytokeys.267.157814.figure3</object-id><object-id xmlns:xlink="http://www.w3.org/1999/xlink" content-type="arpha" xlink:type="simple">C7598845-7642-5CD3-902C-4C4F3A741AC7</object-id><label>Figure 3.</label><caption><p>Line drawing of <italic><tp:taxon-name><tp:taxon-name-part taxon-name-part-type="genus" reg="Paraphlomis">Paraphlomis</tp:taxon-name-part> <tp:taxon-name-part taxon-name-part-type="species" reg="leigongshanensis">leigongshanensis</tp:taxon-name-part></tp:taxon-name></italic>. <bold>A.</bold> Plant; <bold>B.</bold> Flower; <bold>C.</bold> Dissected corolla and pistil; <bold>D.</bold> Calyx; <bold>E.</bold> Dissected calyx; <bold>F.</bold> Nutlets. (Drawn by Hong-Mei Chen).</p></caption><graphic xmlns:xlink="http://www.w3.org/1999/xlink" xlink:href="phytokeys-267-023_article-157814__-g003.jpg" position="float" orientation="portrait" xlink:type="simple" id="oo_1481534.jpg"><uri content-type="original_file" xlink:type="simple">https://binary.pensoft.net/fig/1481534</uri></graphic></fig></tp:treatment-sec><tp:treatment-sec sec-type="distribution" id="SECID0EF3AE"><title>Distribution, habitat and conservation status.</title><p><italic><tp:taxon-name><tp:taxon-name-part taxon-name-part-type="genus" reg="Paraphlomis">Paraphlomis</tp:taxon-name-part> <tp:taxon-name-part taxon-name-part-type="species" reg="leigongshanensis">leigongshanensis</tp:taxon-name-part></tp:taxon-name></italic> is currently known from only three populations in adjacent valleys approximately 100 m apart, within Leigong Mountain National Nature Reserve, Guizhou, China (Appendix <xref ref-type="fig" rid="F4">2</xref>: Fig. <xref ref-type="fig" rid="F4">A1</xref>). The total population comprises about 200 mature individuals. The species occurs in the subtropical monsoon climate zone, with populations confined to the area near Getou Village, and is vulnerable to anthropogenic disturbances. Based on the IUCN Red List criteria B2(a, b(iii)) (extent of occurrence &lt; 500 km<sup>2</sup>; &lt; 5 locations; continuing habitat degradation), D (Estimated population size &lt; 250 mature individuals), we proposed an Endangered (<abbrev xmlns:xlink="http://www.w3.org/1999/xlink" xlink:title="Endangered" id="ABBRID0EA4AE" xlink:type="simple">EN</abbrev>) assessment (<xref ref-type="bibr" rid="B8">IUCN 2024</xref>). Since similar adjacent habitats may harbor undiscovered populations, available evidence did not support Critically Endangered (CR) status.</p></tp:treatment-sec><tp:treatment-sec sec-type="phenology" id="SECID0EI4AE"><title>Phenology.</title><p>Flowering was observed from May to August, and fruiting from August to October.</p></tp:treatment-sec><tp:treatment-sec sec-type="etymology" id="SECID0EN4AE"><title>Etymology.</title><p>The specific epithet “<italic>leigongshanensis</italic>” is derived from the type locality of the new species, i.e., Leigong Mountain National Nature Reserve, Leishan County, Guizhou Province, China.</p></tp:treatment-sec><tp:treatment-sec sec-type="Chinese name (assigned here)" id="SECID0E44AE"><title>Chinese name (assigned here).</title><p>léi gōng shān jiă cāo sū (雷公山假糙苏). The name means a species of <italic><tp:taxon-name><tp:taxon-name-part taxon-name-part-type="genus" reg="Paraphlomis">Paraphlomis</tp:taxon-name-part></tp:taxon-name></italic> only found in Leigong Mountain National Nature Reserve, Guizhou Province, China.</p></tp:treatment-sec><tp:treatment-sec sec-type="material" id="SECID0EK5AE"><title>Additional specimens examined (paratypes).</title><p>China • Guizhou Province: Qiandongnan Miao and Dong Autonomous Prefecture, Leishan County, Leigong Mountain National Nature Reserve, <named-content xmlns:xlink="http://www.w3.org/1999/xlink" content-type="dwc:verbatimCoordinates" xlink:type="simple"><named-content content-type="geo-json" specific-use="{&#34;type&#34;:&#34;Point&#34;,&#34;coordinates&#34;:[108.255333,26.405533]}" id="NCID0ET5AE" xlink:type="simple">26°24'19.92"N, 108°15'19.20"E</named-content></named-content>, alt. 1100 m, 1 Jul. 2025, <italic>S. Chen &amp; L. Hao GB2025015</italic> (GF 09040012!, KUN 1644008!).</p></tp:treatment-sec><tp:treatment-sec><!--Section generated to contain objects referenced in tp:taxon-treatment.--><fig id="F4" position="float" orientation="portrait"><object-id xmlns:xlink="http://www.w3.org/1999/xlink" content-type="doi" xlink:type="simple">10.3897/phytokeys.267.157814.figurea1</object-id><object-id xmlns:xlink="http://www.w3.org/1999/xlink" content-type="arpha" xlink:type="simple">69CED41F-E797-5A57-AAA5-1610BBBF3DF8</object-id><label>Figure A1.</label><caption><p>Distribution of <italic><tp:taxon-name><tp:taxon-name-part taxon-name-part-type="genus" reg="Paraphlomis">Paraphlomis</tp:taxon-name-part> <tp:taxon-name-part taxon-name-part-type="species" reg="leigongshanensis">leigongshanensis</tp:taxon-name-part></tp:taxon-name></italic>, <italic><tp:taxon-name><tp:taxon-name-part taxon-name-part-type="genus" reg="Paraphlomis">P.</tp:taxon-name-part> <tp:taxon-name-part taxon-name-part-type="species" reg="jiangyongensis">jiangyongensis</tp:taxon-name-part></tp:taxon-name></italic>, <tp:taxon-name><tp:taxon-name-part taxon-name-part-type="genus" reg="Paraphlomis">P.</tp:taxon-name-part> <tp:taxon-name-part taxon-name-part-type="species" reg="gracilis">gracilis</tp:taxon-name-part> <tp:taxon-name-part taxon-name-part-type="infraspecific-rank">var.</tp:taxon-name-part> <tp:taxon-name-part taxon-name-part-type="variety" reg="gracilis">gracilis</tp:taxon-name-part></tp:taxon-name>, and <tp:taxon-name><tp:taxon-name-part taxon-name-part-type="genus" reg="Paraphlomis">P.</tp:taxon-name-part> <tp:taxon-name-part taxon-name-part-type="species" reg="gracilis">gracilis</tp:taxon-name-part> <tp:taxon-name-part taxon-name-part-type="infraspecific-rank">var.</tp:taxon-name-part> <tp:taxon-name-part taxon-name-part-type="variety" reg="lutienensis">lutienensis</tp:taxon-name-part></tp:taxon-name>.</p></caption><graphic xmlns:xlink="http://www.w3.org/1999/xlink" xlink:href="phytokeys-267-023_article-157814__-g004.jpg" position="float" orientation="portrait" xlink:type="simple" id="oo_1481535.jpg"><uri content-type="original_file" xlink:type="simple">https://binary.pensoft.net/fig/1481535</uri></graphic></fig><fig id="F5" position="float" orientation="portrait"><object-id xmlns:xlink="http://www.w3.org/1999/xlink" content-type="doi" xlink:type="simple">10.3897/phytokeys.267.157814.figurea2</object-id><object-id xmlns:xlink="http://www.w3.org/1999/xlink" content-type="arpha" xlink:type="simple">F50648B5-6133-5036-A5BD-B9E6664E8911</object-id><label>Figure A2.</label><caption><p>Holotype (<bold>A</bold>) and isotype (<bold>B</bold>) specimens of <italic><tp:taxon-name><tp:taxon-name-part taxon-name-part-type="genus" reg="Paraphlomis">Paraphlomis</tp:taxon-name-part> <tp:taxon-name-part taxon-name-part-type="species" reg="leigongshanensis">leigongshanensis</tp:taxon-name-part></tp:taxon-name></italic>.</p></caption><graphic xmlns:xlink="http://www.w3.org/1999/xlink" xlink:href="phytokeys-267-023_article-157814__-g005.jpg" position="float" orientation="portrait" xlink:type="simple" id="oo_1481536.jpg"><uri content-type="original_file" xlink:type="simple">https://binary.pensoft.net/fig/1481536</uri></graphic></fig></tp:treatment-sec><ref-list><ref id="B8"><mixed-citation xmlns:xlink="http://www.w3.org/1999/xlink" xlink:type="simple">IUCN (<year>2024</year>) Guidelines for Using the IUCN Red List Categories and Criteria. Version 16. Prepared by the Standards and Petitions. <ext-link xlink:href="https://www.iucnredlist.org/documents/RedListGuidelines.pdf" ext-link-type="uri" xlink:type="simple">https://www.iucnredlist.org/documents/RedListGuidelines.pdf</ext-link></mixed-citation></ref></ref-list></tp:taxon-treatment>
